# Supplementary material for: Azaborine as a Versatile Weak Donor for Thermally Activated Delayed Fluorescence
Source: ACS Appl Mater Interfaces. 2023 May 18;15(21):25806–18. doi: 10.1021/acsami.3c05409 (PMC10236432; doi:10.1021/acsami.3c05409)
Supplement: Supplementary file 2 — am3c05409_si_002.txt [file am3c05409_si_002.txt]

Ground state S0 optimised geometry coordinates for 
AZB-Ph-TRZ obtained using DFT/PBE0/6-31G(d,p)

 N                  1.98297658   -0.00042643    0.00006530
 N                 -4.32640843   -1.18245400    0.00005430
 N                 -6.37323388    0.00015721    0.00039526
 N                 -4.32623158    1.18246223    0.00036448
 C                  2.63686538   -0.00034740   -1.22894379
 C                  1.88259798   -0.00053181   -2.42011324
 H                  0.79979104   -0.00075970   -2.38537846
 C                  2.52581284   -0.00042833   -3.64284318
 H                  1.92684664   -0.00056384   -4.54938892
 C                  3.92369368   -0.00015759   -3.72946272
 H                  4.41319875   -0.00007310   -4.69822109
 C                  4.65986265   -0.00004659   -2.56229657
 H                  5.74676385    0.00012609   -2.59617761
 C                  4.05128558   -0.00015297   -1.29060792
 C                  4.05120909   -0.00034938    1.29084467
 C                  4.65970772   -0.00032989    2.56256133
 H                  5.74659981   -0.00035924    2.59642730
 C                  3.92349352   -0.00026504    3.72970240
 H                  4.41293267   -0.00025493    4.69849649
 C                  2.52562321   -0.00016644    3.64300125
 H                  1.92659591   -0.00005849    4.54950713
 C                  1.88246521   -0.00019198    2.42023174
 H                  0.79966235   -0.00009147    2.38546668
 C                  2.63677982   -0.00032917    1.22910533
 C                  0.55312342   -0.00032953    0.00005795
 C                 -0.13841153   -1.20962083    0.00046465
 H                  0.42225296   -2.13885295    0.00079556
 C                 -1.52595642   -1.20883621    0.00048641
 H                 -2.08550245   -2.13735426    0.00077980
 C                 -2.22915475   -0.00014714    0.00013559
 C                 -1.52579157    1.20845769   -0.00024392
 H                 -2.08521554    2.13704735   -0.00046546
 C                 -0.13825743    1.20905858   -0.00029487
 H                  0.42253739    2.13821340   -0.00060469
 C                  6.44144859   -0.00001379    0.00014490
 C                  7.15642817   -1.21086773   -0.00286865
 C                  8.55077773   -1.19561534   -0.00755828
 H                  9.09178458   -2.14042030   -0.01347464
 C                  9.26720244    0.00045889   -0.00684006
 C                  8.55038037    1.19628642   -0.00761276
 H                  9.09106775    2.14127252   -0.01353943
 C                  7.15601361    1.21108706   -0.00292029
 C                  6.41095597   -2.51813127   -0.00581961
 H                  5.76323746   -2.60164758   -0.88620991
 H                  5.76237992   -2.60455638    0.87365440
 H                  7.09457201   -3.37133436   -0.00682947
 C                 10.76966763    0.00072676    0.02255428
 H                 11.17930363   -0.88457628   -0.47246326
 H                 11.14517275    0.00046486    1.05301086
 H                 11.17895665    0.88650002   -0.47190051
 C                  6.41015384    2.51812449   -0.00582328
 H                  7.09352757    3.37152199   -0.00694838
 H                  5.76168220    2.60438261    0.87374200
 H                  5.76228467    2.60144452   -0.88612199
 C                 -3.70692493   -0.00004107    0.00017649
 C                 -5.66319734   -1.13173122    0.00023426
 C                 -5.66302938    1.13194094    0.00039632
 C                 -6.40098272   -2.40882129    0.00027710
 C                 -5.70672619   -3.62299440    0.00041158
 H                 -4.62266450   -3.60323281    0.00045757
 C                 -6.40333745   -4.82388853    0.00047838
 H                 -5.85994709   -5.76391830    0.00058501
 C                 -7.79663337   -4.82299688    0.00040352
 H                 -8.34019281   -5.76332588    0.00045335
 C                 -8.49265751   -3.61603304    0.00025722
 H                 -9.57844021   -3.61425054    0.00018695
 C                 -7.79968868   -2.41305588    0.00019551
 H                 -8.32312451   -1.46348358    0.00007025
 C                 -6.40061865    2.40914182    0.00045310
 C                 -5.70617500    3.62321005    0.00006287
 H                 -4.62211648    3.60328147   -0.00024012
 C                 -6.40260486    4.82420894    0.00008202
 H                 -5.85907204    5.76415547   -0.00023831
 C                 -7.79589940    4.82353124    0.00050506
 H                 -8.33931554    5.76394354    0.00052671
 C                 -8.49211028    3.61667311    0.00091328
 H                 -9.57789368    3.61505919    0.00125681
 C                 -7.79932402    2.41359211    0.00087999
 H                 -8.32290162    1.46409861    0.00120157
 B                  4.86942326   -0.00020698    0.00016402

Excited state T1 optimised geometry coordinates for 
AZB-Ph-TRZ obtained using TDA/PBE0/6-31G(d,p)

 N                  1.99139798   -0.00009404   -0.00025483
 N                 -4.31406940   -1.18130453   -0.05168899
 N                 -6.36044288    0.00031573    0.00054911
 N                 -4.31394200    1.18172773    0.05251407
 C                  2.63016528    0.04475849   -1.24062917
 C                  1.84487455    0.08679137   -2.40618476
 H                  0.76400922    0.09171425   -2.33896963
 C                  2.45480934    0.12170509   -3.66647762
 H                  1.84301095    0.15524354   -4.56074863
 C                  3.84051193    0.10890313   -3.74254559
 H                  4.32941228    0.13137201   -4.71307079
 C                  4.62169201    0.06662032   -2.57799633
 H                  5.70507246    0.04772627   -2.65552892
 C                  4.05666770    0.04157943   -1.29200285
 C                  4.05684540   -0.04196936    1.29124194
 C                  4.62204549   -0.06840621    2.57713370
 H                  5.70543976   -0.04980155    2.65446786
 C                  3.84104928   -0.11180310    3.74173530
 H                  4.33006367   -0.13530411    4.71218134
 C                  2.45532996   -0.12433537    3.66584820
 H                  1.84364894   -0.15859114    4.56017216
 C                  1.84522247   -0.08834640    2.40566160
 H                  0.76434697   -0.09325131    2.33859886
 C                  2.63034104   -0.04541229    1.24005318
 C                  0.55567405   -0.00003650   -0.00013060
 C                 -0.12808916   -1.21085257   -0.05087955
 H                  0.43325515   -2.13853979   -0.08999271
 C                 -1.51556368   -1.20763757   -0.05059310
 H                 -2.07540341   -2.13506329   -0.08935871
 C                 -2.21790706    0.00010561    0.00020354
 C                 -1.51542661    1.20777351    0.05081069
 H                 -2.07516071    2.13525750    0.08971850
 C                 -0.12794715    1.21084611    0.05077094
 H                  0.43350065    2.13847560    0.08976080
 C                  6.45051059    0.00076790   -0.00028418
 C                  7.17444427   -1.17586803    0.27848794
 C                  8.56931571   -1.16324042    0.27117451
 H                  9.11000558   -2.08517723    0.48028187
 C                  9.28743712   -0.00104746   -0.00572578
 C                  8.56972609    1.16085078   -0.28473429
 H                  9.11076590    2.08001228   -0.50485188
 C                  7.17482602    1.17588272   -0.28420553
 C                  6.44248779   -2.45826967    0.57051178
 H                  5.71873217   -2.68669125   -0.21959786
 H                  5.87321451   -2.38849236    1.50466026
 H                  7.13311019   -3.30204398    0.65792624
 C                 10.78999422    0.00559591    0.02345867
 H                 11.19950730   -0.97063271   -0.25278540
 H                 11.16695036    0.24411578    1.02562255
 H                 11.20011876    0.75222425   -0.66308620
 C                  6.44352667    2.45726880   -0.58225666
 H                  7.13443128    3.30056364   -0.67200697
 H                  5.71925018    2.68865683    0.20650177
 H                  5.87490624    2.38439425   -1.51656533
 C                 -3.69695803    0.00017783    0.00042248
 C                 -5.65163255   -1.13109792   -0.04956481
 C                 -5.65151089    1.13165813    0.05055048
 C                 -6.38945512   -2.40619231   -0.10617906
 C                 -5.69588769   -3.61971555   -0.16011364
 H                 -4.61181264   -3.60148598   -0.15930057
 C                 -6.39323080   -4.81895005   -0.21348332
 H                 -5.85052768   -5.75840326   -0.25523360
 C                 -7.78651418   -4.81698734   -0.21347741
 H                 -8.33067947   -5.75599979   -0.25526445
 C                 -8.48186763   -3.61076261   -0.15987957
 H                 -9.56761266   -3.60836330   -0.15985393
 C                 -7.78826946   -2.40940794   -0.10640767
 H                 -8.31129962   -1.46057968   -0.06428066
 C                 -6.38919810    2.40682734    0.10725460
 C                 -5.69550272    3.62028345    0.16105303
 H                 -4.61142967    3.60194701    0.16006375
 C                 -6.39271935    4.81958772    0.21450820
 H                 -5.84991727    5.75898864    0.25614861
 C                 -7.78600289    4.81776241    0.21472445
 H                 -8.33006901    5.75682944    0.25657665
 C                 -8.48148366    3.61160503    0.16126255
 H                 -9.56722896    3.60931248    0.16140908
 C                 -7.78801212    2.41018093    0.10770618
 H                 -8.31114241    1.46140334    0.06568150
 B                  4.87460324    0.00050185   -0.00040914

Ground state S0 optimised geometry coordinates for 
AZB-TRZ obtained using DFT/PBE0/6-31G(d,p)
 N                  2.01862979   -1.18296911   -0.00028192
 N                  4.06765693   -0.00004735   -0.00049444
 N                  2.01869258    1.18298387   -0.00041108
 C                  1.42656737    0.00003182   -0.00028525
 C                  3.36214596   -1.13436158   -0.00038129
 C                  3.36222548    1.13429412   -0.00052163
 C                  4.08979942   -2.41282632   -0.00041223
 C                  3.38033276   -3.61903966   -0.00043107
 H                  2.29626449   -3.58664286   -0.00040859
 C                  4.06590202   -4.82609697   -0.00047175
 H                  3.51349347   -5.76067238   -0.00048588
 C                  5.45923936   -4.83813719   -0.00048747
 H                  5.99337595   -5.78384214   -0.00051689
 C                  6.16889431   -3.63867588   -0.00046101
 H                  7.25454483   -3.64886745   -0.00046564
 C                  5.48882434   -2.42883325   -0.00042578
 H                  6.02223114   -1.48472670   -0.00039876
 C                  4.08993314    2.41272877   -0.00065539
 C                  3.38052738    3.61897533   -0.00036199
 H                  2.29645798    3.58663444   -0.00004060
 C                  4.06615752    4.82600015   -0.00049425
 H                  3.51379459    5.76060242   -0.00025093
 C                  5.45949363    4.83797124   -0.00093572
 H                  5.99367817    5.78364930   -0.00104664
 C                  6.16908974    3.63847380   -0.00123926
 H                  7.25474084    3.64861362   -0.00159445
 C                  5.48895949    2.42866658   -0.00109137
 H                  6.02231613    1.48453134   -0.00131973
 N                  0.00232882    0.00005331   -0.00020825
 C                 -0.64257225    0.00018620    1.23039547
 C                 -0.64268894   -0.00004760   -1.23072939
 C                  0.11706925    0.00032057    2.41625272
 C                 -2.05534039    0.00015025    1.29261646
 C                 -2.05547949   -0.00009862   -1.29281161
 C                  0.11680873   -0.00008419   -2.41668090
 H                  1.20059912    0.00035435    2.38336667
 C                 -0.52141500    0.00043193    3.64101291
 C                 -2.66001323    0.00026412    2.56598543
 B                 -2.87276615   -0.00000187   -0.00007623
 C                 -2.66026918   -0.00020676   -2.56611489
 C                 -0.52180793   -0.00019414   -3.64137344
 H                  1.20034083   -0.00000820   -2.38392374
 H                  0.07965307    0.00054267    4.54597012
 C                 -1.91927233    0.00040586    3.73045591
 H                 -3.74673147    0.00023652    2.60387175
 C                 -4.44442756   -0.00003889    0.00008839
 H                 -3.74698390   -0.00024134   -2.60381528
 C                 -1.91967244   -0.00026491   -3.73067616
 H                  0.07917243   -0.00022289   -4.54638890
 H                 -2.40549620    0.00049171    4.70080703
 C                 -5.15882528   -1.21121637    0.00321206
 C                 -5.15878052    1.21117589    0.00315648
 H                 -2.40598589   -0.00035118   -4.70098474
 C                 -6.55318458   -1.19602797    0.00803556
 C                 -4.41281293   -2.51815161    0.00605132
 C                 -6.55314261    1.19602644    0.00797305
 C                 -4.41275847    2.51810249    0.00590657
 H                 -7.09407659   -2.14089533    0.01404628
 C                 -7.26968687    0.00001076    0.00732814
 H                 -3.76426711   -2.60143722    0.88582111
 H                 -3.76453609   -2.60481856   -0.87358695
 H                 -5.09613448   -3.37159040    0.00772308
 H                 -7.09400907    2.14091008    0.01392696
 H                 -5.09608139    3.37153955    0.00741193
 H                 -3.76441170    2.60466644   -0.87369726
 H                 -3.76427770    2.60149955    0.88570838
 C                 -8.77216295    0.00004342   -0.02191621
 H                 -9.18160876   -0.88556183    0.47272726
 H                 -9.14776010    0.00018901   -1.05234279
 H                 -9.18156976    0.88553483    0.47296368

Excited state T1 optimised geometry coordinates for 
AZB-TRZ obtained using TDA/PBE0/6-31G(d,p)

 N                  1.97826014    1.19791009    0.00027000
 N                  4.05262029    0.00001000    0.00038000
 N                  1.97827014   -1.19792009    0.00042000
 C                  1.46735011   -0.00001000    0.00031000
 C                  3.38144025    1.14769008    0.00030000
 C                  3.38146024   -1.14768008    0.00046000
 C                  4.09842029    2.40481017    0.00026000
 C                  3.40119025    3.62762026    0.00021000
 H                  2.31721017    3.60329026    0.00021000
 C                  4.09016030    4.83214035    0.00017000
 H                  3.53530026    5.76667044    0.00014000
 C                  5.48384039    4.85255035    0.00017000
 H                  6.01983042    5.79687043    0.00014000
 C                  6.18432046    3.64309026    0.00021000
 H                  7.27104050    3.64710026    0.00021000
 C                  5.50675038    2.43611018    0.00026000
 H                  6.04221044    1.49274011    0.00029000
 C                  4.09846029   -2.40478017    0.00061000
 C                  3.40124024   -3.62760026    0.00075000
 H                  2.31726017   -3.60329026    0.00073000
 C                  4.09024029   -4.83212035    0.00090000
 H                  3.53539025   -5.76666044    0.00100000
 C                  5.48391040   -4.85251035    0.00091000
 H                  6.01993044   -5.79681042    0.00102000
 C                  6.18438047   -3.64304026    0.00077000
 H                  7.27110051   -3.64702026    0.00077000
 C                  5.50679038   -2.43606017    0.00062000
 H                  6.04224045   -1.49269011    0.00052000
 N                 -0.01871000   -0.00002000    0.00032000
 C                 -0.65401005   -0.00007000   -1.21224009
 C                 -0.65400005    0.00004000    1.21292009
 C                  0.13077001   -0.00014000   -2.39192017
 C                 -2.07443015   -0.00007000   -1.29086010
 C                 -2.07442015    0.00005000    1.29161009
 C                  0.13083001    0.00009000    2.39255017
 H                  1.20948009   -0.00014000   -2.32616017
 C                 -0.49227004   -0.00019000   -3.62509026
 C                 -2.65805019   -0.00013000   -2.55574019
 B                 -2.91323021   -0.00001000    0.00041000
 C                 -2.65795019    0.00010000    2.55654019
 C                 -0.49215004    0.00015000    3.62576026
 H                  1.20953009    0.00008000    2.32673017
 H                  0.11465001   -0.00024000   -4.52397033
 C                 -1.88585013   -0.00018000   -3.71990027
 H                 -3.74293027   -0.00012000   -2.61845019
 C                 -4.47607032    0.00000000    0.00022000
 H                 -3.74281027    0.00011000    2.61925019
 C                 -1.88572014    0.00015000    3.72065027
 H                  0.11483001    0.00018000    4.52460032
 H                 -2.36550017   -0.00023000   -4.69321034
 C                 -5.18615037    1.21413009   -0.00289000
 C                 -5.18616037   -1.21413009   -0.00300000
 H                 -2.36529017    0.00020000    4.69401034
 C                 -6.57990046    1.19692008   -0.00807000
 C                 -4.43974032    2.52110018   -0.00520000
 C                 -6.57991046   -1.19691009   -0.00818000
 C                 -4.43975032   -2.52110018   -0.00543000
 H                 -7.12077051    2.14120016   -0.01405000
 C                 -7.29570053    0.00001000   -0.00777000
 H                 -3.79265027    2.61091019   -0.88567007
 H                 -3.79276027    2.61352019    0.87508006
 H                 -5.12264037    3.37402024   -0.00645000
 H                 -7.12078052   -2.14120016   -0.01423000
 H                 -5.12266037   -3.37402024   -0.00667000
 H                 -3.79272027   -2.61357019    0.87481006
 H                 -3.79272027   -2.61087019   -0.88594006
 C                 -8.79753065    0.00001000    0.01955000
 H                 -9.20627065    0.88576006   -0.47447003
 H                 -9.17107068   -0.00020000    1.05035007
 H                 -9.20628065   -0.88555006   -0.47483003

Ground state S0 optimised geometry coordinates for 
AZB (10-mesityl-5,10-dihydrodibenzo[b,e][1,4]azaborinine) obtained using DFT/PBE0/6-31G(d,p)

 C                  2.66651615   -3.62809833   -0.00002558
 C                  1.26720673   -3.73322490   -0.00002935
 C                  0.50512959   -2.58175936   -0.00001733
 C                  1.08859909   -1.29798727   -0.00000114
 C                  2.50127781   -1.22487219   -0.00000035
 C                  3.28401310   -2.39371363   -0.00001205
 B                  0.27147298   -0.00090146    0.00001248
 C                  1.09073155    1.29485916    0.00000651
 C                  2.50326276    1.21947363    0.00000964
 N                  3.12864855   -0.00321774    0.00003118
 C                  0.50930022    2.57956378    0.00000041
 C                  1.27324504    3.72979539   -0.00000007
 C                  2.67238164    3.62241833    0.00000642
 C                  3.28789514    2.38703839    0.00001190
 C                 -1.30039605    0.00053871    0.00002793
 C                 -2.01507644    0.00439639   -1.21104812
 C                 -3.40942585    0.01058874   -1.19595347
 C                 -4.12606125    0.01058019   -0.00001552
 C                 -3.40946063    0.01047259    1.19593484
 C                 -2.01510682    0.00428824    1.21106730
 C                 -1.26982809    0.00661480   -2.51848161
 C                 -1.26988726    0.00658040    2.51852008
 C                 -5.62854576   -0.01699030   -0.00003001
 H                  3.27658783   -4.52705921   -0.00003276
 H                  0.79591112   -4.71093595   -0.00004274
 H                 -0.58068360   -2.64114745   -0.00001820
 H                  4.36937380   -2.32083437   -0.00000639
 H                  4.13695302   -0.00403963    0.00001533
 H                 -0.57642482    2.64074934   -0.00000993
 H                  0.80351331    4.70825628   -0.00000666
 H                  3.28390122    4.52039492    0.00000914
 H                  4.37313780    2.31240389    0.00001742
 H                 -3.95025485    0.01711145   -2.14084848
 H                 -3.95031293    0.01689402    2.14081635
 H                 -0.62198515   -0.87332109   -2.60551462
 H                 -1.95373301    0.00821854   -3.37144487
 H                 -0.62123013    0.88627266   -2.60267574
 H                 -1.95380675    0.00678053    3.37147296
 H                 -0.62091774   -0.87257414    2.60499029
 H                 -0.62242241    0.88702263    2.60329262
 H                 -6.03743689    0.47869334   -0.88529899
 H                 -6.00528631   -1.04698574   -0.00058724
 H                 -6.03741244    0.47775498    0.88576940

Ground state S0 optimised geometry coordinates for 
9H-carbazole obtained using DFT/PBE0/6-31G(d,p)

 C                 -3.41554100   -0.19967930    0.00000332
 C                 -3.03400986    1.14948651    0.00000384
 C                 -1.69292197    1.50719845    0.00000062
 C                 -0.72243933    0.50384582   -0.00000370
 C                 -1.12791859   -0.85316567   -0.00000465
 C                 -2.47211684   -1.21887769   -0.00000151
 C                  0.72243873    0.50384591   -0.00000139
 C                  1.12791805   -0.85316502   -0.00000092
 N                  0.00000057   -1.64673665   -0.00000535
 C                  1.69292269    1.50719825   -0.00000331
 C                  3.03400984    1.14948665   -0.00000006
 C                  3.41554126   -0.19968027    0.00000497
 C                  2.47211719   -1.21887731    0.00000238
 H                 -4.47095867   -0.45535752    0.00000727
 H                 -3.79802167    1.92054721    0.00000807
 H                 -1.40083733    2.55347411    0.00000090
 H                 -2.77364968   -2.26217355   -0.00000191
 H                 -0.00000210   -2.65152121    0.00001879
 H                  1.40083687    2.55347386   -0.00000595
 H                  3.79802194    1.92054695   -0.00000063
 H                  4.47095921   -0.45535698    0.00000969
 H                  2.77364641   -2.26217423    0.00000371

Ground state S0 optimised geometry coordinates for 
3,6-di-tert-butyl-9H-carbazole obtained using DFT/PBE0/6-31G(d,p)

 C                  1.12711480    1.99158113    0.00000669
 C                  0.72356346    0.63499773    0.00000878
 C                 -0.72356346    0.63499773    0.00000027
 C                 -1.12711487    1.99158108   -0.00000421
 N                  0.00000001    2.78749198    0.00000799
 C                  2.47222848    2.33880810    0.00001104
 C                  3.40950849    1.31162840    0.00001395
 C                  3.04763865   -0.04688466    0.00002001
 C                  1.68868058   -0.36837950    0.00001674
 C                 -1.68868057   -0.36837951   -0.00000441
 C                 -3.04763865   -0.04688468   -0.00001620
 C                 -3.40950854    1.31162838   -0.00002233
 C                 -2.47222851    2.33880811   -0.00001750
 C                  4.08701695   -1.17003991   -0.00000568
 C                 -4.08701693   -1.17003992    0.00000391
 C                  5.52045104   -0.63566629   -0.00040230
 C                  3.90032093   -2.03756228    1.25368734
 C                  3.89976527   -2.03797069   -1.25333274
 C                 -5.52045104   -0.63566629    0.00018970
 C                 -3.90017857   -2.03768083   -1.25358562
 C                 -3.89990752   -2.03785218    1.25343453
 H                 -0.00000002    3.79185179   -0.00003606
 H                  2.79031108    3.37726843    0.00001389
 H                  4.45859446    1.58474815    0.00002645
 H                  1.37265647   -1.40841258    0.00000704
 H                 -1.37265650   -1.40841262    0.00000856
 H                 -4.45859452    1.58474808   -0.00003914
 H                 -2.79031112    3.37726844   -0.00002455
 H                  6.22479993   -1.47352124   -0.00005325
 H                  5.72690494   -0.02987904   -0.88875647
 H                  5.72705486   -0.02898804    0.88731105
 H                  4.63352356   -2.85192785    1.26946755
 H                  2.90276023   -2.48510538    1.29027519
 H                  4.03122994   -1.44042139    2.16162949
 H                  4.03043080   -1.44115984   -2.16152737
 H                  4.63284847   -2.85244425   -1.26909423
 H                  2.90212206   -2.48537646   -1.28940364
 H                 -6.22479993   -1.47352131    0.00000281
 H                 -5.72695294   -0.02966188    0.88838509
 H                 -5.72700691   -0.02920509   -0.88768258
 H                 -4.63335449   -2.85207065   -1.26935373
 H                 -2.90259938   -2.48519509   -1.29003449
 H                 -4.03102035   -1.44063396   -2.16159939
 H                 -4.03064043   -1.44094733    2.16155757
 H                 -4.63301734   -2.85230158    1.26920804
 H                 -2.90228270   -2.48528670    1.28964445

Ground state S0 optimised geometry coordinates for 
diphenylamine obtained using DFT/PBE0/6-31G(d,p)

 C                  2.75175613    1.36835499    0.55566222
 C                  3.84270643    0.63836897    0.09247596
 C                  3.63329805   -0.64859725   -0.39637470
 C                  2.35513537   -1.18752615   -0.44041300
 C                  1.25358282   -0.45306115    0.02086012
 C                  1.46939051    0.83352170    0.53370093
 C                 -2.35518838   -1.18752320    0.44037700
 C                 -1.25358793   -0.45304955   -0.02076966
 N                 -0.00000551   -1.05258701    0.00011363
 C                 -3.63334353   -0.64858773    0.39623526
 C                 -3.84270065    0.63839422   -0.09259789
 C                 -2.75170378    1.36838674   -0.55566174
 C                 -1.46934032    0.83354983   -0.53358971
 H                  2.89810153    2.36688144    0.95770261
 H                  4.84088294    1.06333719    0.11606344
 H                  4.47101572   -1.23781756   -0.75816115
 H                  2.19663239   -2.18535833   -0.84248316
 H                  0.63688162    1.39996338    0.93550080
 H                 -2.19672517   -2.18536656    0.84243484
 H                 -0.00001060   -2.05940765    0.00002772
 H                 -4.47109765   -1.23781339    0.75792864
 H                 -4.84087274    1.06336837   -0.11626627
 H                 -2.89800484    2.36692707   -0.95768387
 H                 -0.63679298    1.40000655   -0.93528769

Ground state S0 optimised geometry coordinates for 
9,9-dimethyl-9,10-dihydroacridine obtained using DFT/PBE0/6-31G(d,p)

 C                 -3.63200713   -1.15547766   -0.00019297
 C                 -3.70211298    0.23464210   -0.00033776
 C                 -2.52356989    0.97213693   -0.00027264
 C                 -1.26462828    0.37114192   -0.00007407
 C                 -1.21520027   -1.03221957    0.00007495
 C                 -2.39755298   -1.78398241    0.00000509
 C                 -0.00000286    1.22902052    0.00015159
 C                  1.26463046    0.37114806   -0.00007254
 C                  1.21520940   -1.03221514    0.00007301
 N                  0.00000433   -1.68282123    0.00028164
 C                  2.52357138    0.97214438   -0.00026606
 C                  3.70211667    0.23465204   -0.00033049
 C                  3.63201530   -1.15546735   -0.00019787
 C                  2.39756337   -1.78397484   -0.00000433
 C                 -0.00001528    2.11755627    1.25822532
 C                 -0.00001120    2.11834515   -1.25735127
 H                 -4.53862175   -1.75351439   -0.00024008
 H                 -4.66229997    0.74035624   -0.00049228
 H                 -2.58589025    2.05722611   -0.00035814
 H                 -2.33418720   -2.86990214    0.00010869
 H                  0.00000672   -2.68882478    0.00039797
 H                  2.58589141    2.05723314   -0.00034408
 H                  4.66230263    0.74036958   -0.00047576
 H                  4.53863077   -1.75350188   -0.00024815
 H                  2.33420137   -2.86989296    0.00009064
 H                 -0.00000645    1.50221878    2.16209723
 H                  0.88400436    2.76201917    1.28291944
 H                 -0.88405388    2.76199473    1.28291988
 H                 -0.88402246    2.76282872   -1.28166126
 H                  0.88397753    2.76285708   -1.28165478
 H                  0.00000255    1.50357877   -2.16161052

Ground state S0 optimised geometry coordinates for 
10H-phenoxazine obtained using DFT/PBE0/6-31G(d,p)

 C                  3.62379482    0.64469805    0.00026903
 C                  3.58906355   -0.74232280    0.00028797
 C                  2.35831521   -1.40187060    0.00008080
 C                  1.18185190   -0.67674806   -0.00015963
 C                  1.20505306    0.72670400   -0.00015864
 C                  2.43643314    1.37567094    0.00006403
 O                  0.00000020   -1.37967002   -0.00047602
 C                 -1.18185256   -0.67674703   -0.00016010
 C                 -1.20505122    0.72670497   -0.00015676
 N                 -0.00000103    1.40723927   -0.00035796
 C                 -2.35831478   -1.40187014    0.00007440
 C                 -3.58906398   -0.74232364    0.00028033
 C                 -3.62379468    0.64469748    0.00027470
 C                 -2.43643373    1.37567056    0.00007255
 H                  4.57306311    1.17101901    0.00042459
 H                  4.50851399   -1.31831019    0.00045978
 H                  2.29219331   -2.48498431    0.00007943
 H                  2.45981635    2.46266040    0.00006582
 H                  0.00000051    2.41233235   -0.00035705
 H                 -2.29219072   -2.48498308    0.00006580
 H                 -4.50851477   -1.31831047    0.00044583
 H                 -4.57306266    1.17101871    0.00043591
 H                 -2.45981789    2.46266043    0.00008179

Ground state S0 optimised geometry coordinates for 
10H-phenothiazine obtained using DFT/PBE0/6-31G(d,p)

 C                  3.65906498   -0.98922516    0.00007426
 C                  3.79604538    0.39269994    0.00012088
 C                  2.65420096    1.18932614    0.00007571
 C                  1.38250942    0.62560413   -0.00001597
 C                  1.24083385   -0.77051938   -0.00005442
 C                  2.39281861   -1.56178449   -0.00000854
 S                 -0.00000012    1.73378805   -0.00012644
 C                 -1.38250949    0.62560336   -0.00001559
 C                 -1.24083210   -0.77052045   -0.00005507
 N                 -0.00000030   -1.38377453   -0.00012828
 C                 -2.65420147    1.18932591    0.00007622
 C                 -3.79604578    0.39269975    0.00012005
 C                 -3.65906486   -0.98922471    0.00007526
 C                 -2.39281871   -1.56178461   -0.00000923
 H                  4.53485702   -1.63069128    0.00010772
 H                  4.77801897    0.85394267    0.00018953
 H                  2.74762721    2.27207907    0.00010857
 H                  2.28414262   -2.64410949   -0.00003666
 H                  0.00000118   -2.38983115   -0.00011863
 H                 -2.74762705    2.27207975    0.00010968
 H                 -4.77802018    0.85394248    0.00018868
 H                 -4.53485732   -1.63069115    0.00010860
 H                 -2.28414308   -2.64411048   -0.00003775

Ground state S0 optimised geometry coordinates for 
5,10-dihydrophenazine obtained using DFT/PBE0/6-31G(d,p)

 C                  3.64402572   -0.69217667    0.00028433
 C                  3.64402617    0.69217686    0.00028857
 C                  2.43084468    1.38732636    0.00008150
 C                  1.22251551    0.70530946   -0.00016355
 C                  1.22251394   -0.70531053   -0.00016360
 C                  2.43084460   -1.38732657    0.00007609
 N                 -0.00000046    1.36422335   -0.00045656
 C                 -1.22251482    0.70531053   -0.00016359
 C                 -1.22251504   -0.70530935   -0.00016345
 N                  0.00000074   -1.36422227   -0.00043582
 C                 -2.43084485    1.38732651    0.00008122
 C                 -3.64402615    0.69217596    0.00028834
 C                 -3.64402606   -0.69217712    0.00028446
 C                 -2.43084395   -1.38732651    0.00007636
 H                  4.57751683   -1.24531015    0.00044897
 H                  4.57751756    1.24530982    0.00045697
 H                  2.42263779    2.47449045    0.00009118
 H                  2.42263875   -2.47449079    0.00008293
 H                  0.00000004    2.36956455   -0.00037192
 H                 -0.00000030   -2.36956344   -0.00038147
 H                 -2.42263960    2.47449063    0.00008977
 H                 -4.57751714    1.24530953    0.00045728
 H                 -4.57751672   -1.24531112    0.00044974
 H                 -2.42263764   -2.47449062    0.00008300
